# Supplementary material for: S-Equol Ameliorates Menopausal Osteoarthritis in Rats through Reducing Oxidative Stress and Cartilage Degradation
Source: Nutrients. 2024 Jul 21;16(14):2364. doi: 10.3390/nu16142364 (PMC11280421; doi:10.3390/nu16142364)
Supplement: Supplementary file 1 [file nutrients-16-02364-s001.zip]

Archive with 1 entries (1 files):
- nutrients-3109347-supplementary.pdf
